# Supplementary material for: Neutralizing Antibody Response following a Third Dose of the mRNA-1273 Vaccine among Cancer Patients
Source: Vaccines (Basel). 2023 Dec 22;12(1):13. doi: 10.3390/vaccines12010013 (PMC10818923; doi:10.3390/vaccines12010013)
Supplement: Supplementary file 1 [file vaccines-12-00013-s001.zip]

Archive with 8 entries (7 files):
- vaccines-2711799-supplementary/
- __MACOSX/._vaccines-2711799-supplementary
- vaccines-2711799-supplementary/Supplemental Table S3_Neutralizing antibody response.docx
- __MACOSX/vaccines-2711799-supplementary/._Supplemental Table S3_Neutralizing antibody response.docx
- vaccines-2711799-supplementary/Supplemental Table S2_Neutralizing antibody response.docx
- __MACOSX/vaccines-2711799-supplementary/._Supplemental Table S2_Neutralizing antibody response.docx
- vaccines-2711799-supplementary/Supplemental Table S1_Neutralizing antibody response.docx
- __MACOSX/vaccines-2711799-supplementary/._Supplemental Table S1_Neutralizing antibody response.docx
